# Supplementary material for: Significance of Umbilical Cord Leptin Profile during Pregnancy in Gestational Diabetes Mellitus—A Systematic Review and Meta-Analysis
Source: J Clin Med. 2023 Jul 18;12(14):4756. doi: 10.3390/jcm12144756 (PMC10381212; doi:10.3390/jcm12144756)
Supplement: Supplementary file 1 [file jcm-12-04756-s001.zip]

Archive with 1 entries (1 files):
- jcm-2410224-supplementary.pdf
